# Supplementary material for: HGCA2.0: An RNA-Seq Based Webtool for Gene Coexpression Analysis in Homo sapiens
Source: Cells. 2023 Jan 21;12(3):388. doi: 10.3390/cells12030388 (PMC9913097; doi:10.3390/cells12030388)
Supplement: Supplementary file 1 [file cells-12-00388-s001.zip]

Archive with 13 entries (13 files):
- Supplementary Figure S1.pdf
- Supplementary Figure S2.pdf
- Supplementary Figure S3.pdf
- Supplementary Figure S4.png
- Supplementary Figure S5.pdf
- Supplementary Figure S6.pdf
- Supplementary Figure S7.pdf
- Supplementary Figure S8.pdf
- Supplementary Table S1.xlsx
- Supplementary Table S2.xlsx
- Supplementary Table S3.xlsx
- Supplementary Table S4.xlsx
- Supplementary Table S5.xlsx
