# Supplementary material for: HGCA2.0: An RNA-Seq Based Webtool for Gene Coexpression Analysis in Homo sapiens
Source: Cells. 2023 Jan 21;12(3):388. doi: 10.3390/cells12030388 (PMC9913097; doi:10.3390/cells12030388)
Supplement: Supplementary file 1 [file cells-12-00388-s001.zip › Supplementary Table S1.xlsx]

## Sheet: Sheet1
HGNC symbol	Gene stable ID	Gene description
ALS2	ENSG00000003393	alsin Rho guanine nucleotide exchange factor ALS2
PON1	ENSG00000005421	paraoxonase 1
MATR3	ENSG00000015479	matrin 3
PNPLA6	ENSG00000032444	patatin like phospholipase domain containing 6
CHRNA3	ENSG00000080644	cholinergic receptor nicotinic alpha 3 subunit
CHMP2B	ENSG00000083937	charged multivesicular body protein 2B
FUS	ENSG00000089280	FUS RNA binding protein
SCFD1	ENSG00000092108	sec1 family domain containing 1
NEFH	ENSG00000100285	neurofilament heavy chain
CHRNA4	ENSG00000101204	cholinergic receptor nicotinic alpha 4 subunit
SPG11	ENSG00000104133	SPG11 vesicle trafficking associated, spatacsin
PON3	ENSG00000105852	paraoxonase 3
SETX	ENSG00000107290	senataxin
PFN1	ENSG00000108518	profilin 1
DAO	ENSG00000110887	D-amino acid oxidase
FIG4	ENSG00000112367	FIG4 phosphoinositide 5-phosphatase
CHRNB4	ENSG00000117971	cholinergic receptor nicotinic beta 4 subunit
TARDBP	ENSG00000120948	TAR DNA binding protein
ANXA11	ENSG00000122359	annexin A11
OPTN	ENSG00000123240	optineurin
VAPB	ENSG00000124164	VAMP associated protein B and C
TUBA4A	ENSG00000127824	tubulin alpha 4a
UNC13A	ENSG00000130477	unc-13 homolog A
ELP3	ENSG00000134014	elongator acetyltransferase complex subunit 3
PRPH	ENSG00000135406	peripherin
HNRNPA1	ENSG00000135486	heterogeneous nuclear ribonucleoprotein A1
NEK1	ENSG00000137601	NIMA related kinase 1
SOD1	ENSG00000142168	superoxide dismutase 1
C9orf72	ENSG00000147894	C9orf72-SMCR8 complex subunit
SIGMAR1	ENSG00000147955	sigma non-opioid intracellular receptor 1
KIF5A	ENSG00000155980	kinesin family member 5A
CFAP410	ENSG00000160226	cilia and flagella associated protein 410
SQSTM1	ENSG00000161011	sequestosome 1
VCP	ENSG00000165280	valosin containing protein
MOBP	ENSG00000168314	myelin associated oligodendrocyte basic protein
ERBB4	ENSG00000178568	erb-b2 receptor tyrosine kinase 4
TBK1	ENSG00000183735	TANK binding kinase 1
SS18L1	ENSG00000184402	SS18L1 subunit of BAF chromatin remodeling complex
UBQLN2	ENSG00000188021	ubiquilin 2
ATXN2	ENSG00000204842	ataxin 2
DCTN1	ENSG00000204843	dynactin subunit 1
ANG	ENSG00000214274	angiogenin
CHCHD10	ENSG00000250479	coiled-coil-helix-coiled-coil-helix domain containing 10
TAF15	ENSG00000270647	TATA-box binding protein associated factor 15
