# Supplementary material for: HGCA2.0: An RNA-Seq Based Webtool for Gene Coexpression Analysis in Homo sapiens
Source: Cells. 2023 Jan 21;12(3):388. doi: 10.3390/cells12030388 (PMC9913097; doi:10.3390/cells12030388)
Supplement: Supplementary file 1 [file cells-12-00388-s001.zip › Supplementary Table S2.xlsx]

## Sheet: Sheet1
HGNC symbol	Gene stable ID	Gene description
POMT2	ENSG00000009830	protein O-mannosyltransferase 2
TNPO3	ENSG00000064419	transportin 3
LIMS2	ENSG00000072163	LIM zinc finger domain containing 2
POMGNT1	ENSG00000085998	protein O-linked mannose N-acetylglucosaminyltransferase 1 (beta 1,2-)
CAPN3	ENSG00000092529	calpain 3
EMD	ENSG00000102119	emerin
SGCG	ENSG00000102683	sarcoglycan gamma
DNAJB6	ENSG00000105993	DnaJ heat shock protein family (Hsp40) member B6
FKTN	ENSG00000106692	fukutin
SGCA	ENSG00000108823	sarcoglycan alpha
BVES	ENSG00000112276	blood vessel epicardial substance
TRIM32	ENSG00000119401	tripartite motif containing 32
MYOT	ENSG00000120729	myotilin
POMT1	ENSG00000130714	protein O-mannosyltransferase 1
DYSF	ENSG00000135636	dysferlin
COL6A1	ENSG00000142156	collagen type VI alpha 1 chain
COL6A2	ENSG00000142173	collagen type VI alpha 2 chain
TOR1AIP1	ENSG00000143337	torsin 1A interacting protein 1
POMGNT2	ENSG00000144647	protein O-linked mannose N-acetylglucosaminyltransferase 2 (beta 1,4-)
HNRNPDL	ENSG00000152795	heterogeneous nuclear ribonucleoprotein D like
TTN	ENSG00000155657	titin
LMNA	ENSG00000160789	lamin A/C
SGCB	ENSG00000163069	sarcoglycan beta
COL6A3	ENSG00000163359	collagen type VI alpha 3 chain
POGLUT1	ENSG00000163389	protein O-glucosyltransferase 1
TRAPPC11	ENSG00000168538	trafficking protein particle complex subunit 11
SGCD	ENSG00000170624	sarcoglycan delta
GAA	ENSG00000171298	alpha glucosidase
ANO5	ENSG00000171714	anoctamin 5
DAG1	ENSG00000173402	dystroglycan 1
GMPPB	ENSG00000173540	GDP-mannose pyrophosphorylase B
TCAP	ENSG00000173991	titin-cap
DES	ENSG00000175084	desmin
PLEC	ENSG00000178209	plectin
FKRP	ENSG00000181027	fukutin related protein
CAV3	ENSG00000182533	caveolin 3
POMK	ENSG00000185900	protein O-mannose kinase
LAMA2	ENSG00000196569	laminin subunit alpha 2
CRPPA	ENSG00000214960	CDP-L-ribitol pyrophosphorylase A
