# Supplementary material for: HGCA2.0: An RNA-Seq Based Webtool for Gene Coexpression Analysis in Homo sapiens
Source: Cells. 2023 Jan 21;12(3):388. doi: 10.3390/cells12030388 (PMC9913097; doi:10.3390/cells12030388)
Supplement: Supplementary file 1 [file cells-12-00388-s001.zip › Supplementary Table S3.xlsx]

## Sheet: Sheet1
Input Gene	CHRNA3		KIF5A		NEFH		OPTN		UNC13A		MOBP
ENSG	ENSG00000080644		ENSG00000155980		ENSG00000100285		ENSG00000123240		ENSG00000130477		ENSG00000168314
Biological Process	1.3⋅10-8	behavioral response to nicotine	1.1⋅10-8	nervous system development	1.6⋅10-3	spontaneous neurotransmitter secretion	1.6⋅10-27	muscle system process	2.3⋅10-4	synaptic vesicle cycle	1.1⋅10-2	central nervous system development
	6.3⋅10-7	neuromuscular synaptic transmission	1.2⋅10-7	chemical synaptic transmission	2.5⋅10-3	spontaneous synaptic transmission	1.8⋅10-23	muscle contraction	7.0⋅10-4	neurotransmitter secretion
			7.7⋅10-4	neurotransmitter receptor transport			4.7⋅10-16	actin-myosin filament sliding
Molecular Function	5.1⋅10-8	acetylcholine binding	1.0⋅10-2	clathrin light chain binding	9.2⋅10-3	Ras GTPase binding	2.9⋅10-6	structural constituent of muscle	2.7⋅10-3	SNARE binding
	1.4⋅10-7	neurotransmitter binding					1.4⋅10-5	acetylcholine-gated cation-selective channel activity	9.5⋅10-3	tau-protein kinase activity
Cellular Component	7.5⋅10-8	acetylcholine-gated channel complex	6.6⋅10-16	synapse	1.9⋅10-3	synapse	6.1⋅10-23	contractile fiber	2.4⋅10-5	presynaptic active zone	2.6⋅10-3	astrocyte projection
	1.1⋅10-4	postsynaptic membrane	1.2⋅10-11	neuron projection	1.3⋅10-2	neuron projection membrane	4.2⋅10-22	myofibril	2.4⋅10-5	synapse	1.2⋅10-2	integral component of presynaptic membrane
KEGG Pathways	1.6⋅10-4	Neuroactive ligand-receptor interaction - Homo sapiens (human)	8.8⋅10-7	GABAergic synapse - Homo sapiens (human)			2.9⋅10-4	Arrhythmogenic right ventricular cardiomyopathy (ARVC) - Homo sapiens (human)	4.9⋅10-3	Long-term depression - Homo sapiens (human)	1.6⋅10-3	Spinal Cord Injury
			2.8⋅10-3	Arrhythmogenic right ventricular cardiomyopathy (ARVC) - Homo sapiens (human)			2.9⋅10-4	Cardiac muscle contraction - Homo sapiens (human)	5.9⋅10-3	Glutamatergic synapse - Homo sapiens (human)
Wiki Pathways	1.5⋅10-6	Nicotine Activity on Chromaffin Cells	5.0⋅10-4	mBDNF and proBDNF regulation of GABA neurotransmission			2.9⋅10-11	Striated Muscle Contraction Pathway	5.5⋅10-3	Synaptic Vesicle Pathway
							1.7⋅10-3	Arrhythmogenic Right Ventricular Cardiomyopathy	2.2⋅10-2	Calcium Regulation in the Cardiac Cell
OMIM	1.1⋅10-7	SMOKING AS A QUANTITATIVE TRAIT LOCUS 3					2.4⋅10-7	MULTIPLE PTERYGIUM SYNDROME, LETHAL TYPE
DisGeNet	5.1⋅10-7	Cor pulmonale	4.0⋅10-4	Schizophrenia	1.1⋅10-2	Stuttering	7.7⋅10-16	Myopathy	1.4⋅10-2	Epilepsy	9.5⋅10-4	Optic Disc Edema
	7.6⋅10-7	Tobacco Dependence	4.0⋅10-4	Epileptic Syndromes	1.4⋅10-2	Speech Delay	2.5⋅10-12	Pena-Shokeir syndrome type I	3.9⋅10-2	Neurodegenerative Disorders	8.4⋅10-3	Meningoencephalitis
			1.4⋅10-3	Dystonia Disorders			4.4⋅10-12	Type 1 muscle fiber predominance	3.9⋅10-2	Alzheimer's Disease	8.4⋅10-3	Amyotrophic Lateral Sclerosis With Dementia
							4.9⋅10-12	MULTIPLE PTERYGIUM SYNDROME, LETHAL TYPE	3.9⋅10-2	Amyotrophic Lateral Sclerosis
Pfam	6.6⋅10-8	Neurotransmitter-gated ion-channel ligand binding domain	7.3⋅10-5	D1 dopamine receptor-interacting protein (calcyon)	3.1⋅10-3	C2 domain	4.6⋅10-9	Myogenic Basic domain	8.2⋅10-4	Brain expressed X-linked like family	3.5⋅10-3	Immunoglobulin V-set domain
	6.6⋅10-8	Neurotransmitter-gated ion-channel transmembrane region	7.3⋅10-5	WTX protein			2.2⋅10-6	Myosin N-terminal SH3-like domain	2.2⋅10-3	C2 domain
			1.2⋅10-2	Neurotransmitter-gated ion-channel ligand binding domain
HGCA2.0 Link	https://www.michalopoulos.net/hgca2.0/trees/GeneDescription.php?gene=ENSG00000080644&nodes=6		https://www.michalopoulos.net/hgca2.0/trees/GeneDescription.php?gene=ENSG00000155980&nodes=12		https://www.michalopoulos.net/hgca2.0/trees/GeneDescription.php?gene=ENSG00000100285&nodes=5		https://www.michalopoulos.net/hgca2.0/trees/GeneDescription.php?gene=ENSG00000123240&nodes=7		https://www.michalopoulos.net/hgca2.0/trees/GeneDescription.php?gene=ENSG00000130477&nodes=7		https://www.michalopoulos.net/hgca2.0/trees/GeneDescription.php?gene=ENSG00000168314&nodes=13
