# Supplementary material for: HGCA2.0: An RNA-Seq Based Webtool for Gene Coexpression Analysis in Homo sapiens
Source: Cells. 2023 Jan 21;12(3):388. doi: 10.3390/cells12030388 (PMC9913097; doi:10.3390/cells12030388)
Supplement: Supplementary file 1 [file cells-12-00388-s001.zip › Supplementary Table S4.xlsx]

## Sheet: Sheet1
Input Gene and resulting related neighbouring genes	ANO5 clade (also includes: SGCG, POMGNT1, DES, MYOT, SGCD, BVES, SGCA)		COL6A2 clade (also includes: COL6A1, , COL6A3)		DAG1		LIMS2		TCAP clade( also includes: TTN, CAV3)		LMNA
Biological Process	5.2⋅10-14	muscle structure development	3.2⋅10-42	extracellular matrix organization	5.5⋅10-4	peripheral nervous system development	3.0⋅10-10	muscle contraction	1.4⋅10-26	myofibril assembly	4.4⋅10-4	regulation of cellular component movement
	5.5⋅10-11	muscle organ development	3.2⋅10-42	extracellular structure organization	1.7⋅10-3	Schwann cell differentiation	1.4⋅10-9	muscle system process	9.6⋅10-24	muscle structure development	4.4⋅10-4	morphogenesis of an epithelium
			4.2⋅10-17	cell adhesion	1.7⋅10-3	skeletal muscle tissue regeneration	2.7⋅10-4	mesenchyme migration	1.1⋅10-21	striated muscle cell development	4.4⋅10-4	cell adhesion
Molecular Function	1.1⋅10-5	actin binding	7.3⋅10-55	extracellular matrix structural constituent	2.2⋅10-3	dystroglycan binding	2.2⋅10-4	structural constituent of muscle	1.5⋅10-18	cytoskeletal protein binding	8.4⋅10-4	cell adhesion molecule binding
	1.1⋅10-5	structural constituent of muscle	2.8⋅10-30	structural molecule activity	1.5⋅10-2	structural constituent of muscle	3.9⋅10-4	actin binding	8.6⋅10-18	actin binding	8.8⋅10-3	integrin binding
Cellular Component	2.7⋅10-21	myofibril	5.1⋅10-53	collagen-containing extracellular matrix	4.3⋅10-3	costamere	1.1⋅10-7	actin cytoskeleton	7.7⋅10-43	sarcomere	1.2⋅10-3	laminin-5 complex
	4.8⋅10-21	contractile fiber	8.8⋅10-51	extracellular matrix	4.3⋅10-3	dystrophin-associated glycoprotein complex	2.3⋅10-5	contractile fiber	10.0⋅10-42	myofibril	7.3⋅10-3	anchoring junction
KEGG Pathways	1.9⋅10-6	Hypertrophic cardiomyopathy (HCM) - Homo sapiens (human)	5.9⋅10-16	Protein digestion and absorption - Homo sapiens (human)	1.1⋅10-2	Dilated cardiomyopathy (DCM) - Homo sapiens (human)	1.4⋅10-6	Vascular smooth muscle contraction - Homo sapiens (human)	8.9⋅10-8	Cardiac muscle contraction - Homo sapiens (human)	7.8⋅10-6	Hippo signaling pathway - Homo sapiens (human)
	1.9⋅10-6	Dilated cardiomyopathy (DCM) - Homo sapiens (human)	7.2⋅10-12	ECM-receptor interaction - Homo sapiens (human)	1.1⋅10-2	Hypertrophic cardiomyopathy (HCM) - Homo sapiens (human)			2.4⋅10-6	Hypertrophic cardiomyopathy (HCM) - Homo sapiens (human)	9.0⋅10-4	Adherens junction - Homo sapiens (human)
Wiki Pathways			1.5⋅10-14	miRNA targets in ECM and membrane receptors	5.0⋅10-3	Viral Acute Myocarditis	2.8⋅10-3	Striated Muscle Contraction Pathway	3.3⋅10-13	Striated Muscle Contraction Pathway	1.0⋅10-3	Hippo-Merlin Signaling Dysregulation
			6.1⋅10-7	Focal Adhesion	5.0⋅10-3	Arrhythmogenic Right Ventricular Cardiomyopathy					1.3⋅10-2	Focal Adhesion
OMIM			2.0⋅10-6	ULLRICH CONGENITAL MUSCULAR DYSTROPHY 1					3.4⋅10-4	CARDIOMYOPATHY, FAMILIAL HYPERTROPHIC, 1	1.4⋅10-5	WEYERS ACROFACIAL DYSOSTOSIS
			2.0⋅10-6	BETHLEM MYOPATHY 1					4.3⋅10-4	MYOPATHY, CONGENITAL, WITH FIBER-TYPE DISPROPORTION	1.4⋅10-5	ELLIS-VAN CREVELD SYNDROME
DisGeNet	2.8⋅10-21	Cardiomyopathy, Dilated	4.1⋅10-13	Pelvic Organ Prolapse	1.3⋅10-3	Fukuyama Type Congenital Muscular Dystrophy	1.5⋅10-8	Megacystis microcolon intestinal hypoperistalsis syndrome	6.1⋅10-16	Hypertrophic obstructive cardiomyopathy	1.1⋅10-4	NAIL DISORDER, NONSYNDROMIC CONGENITAL, 9
	1.0⋅10-18	Myopathy	7.4⋅10-13	Marfan Syndrome	1.6⋅10-3	Reduced muscle fiber alpha dystroglycan	8.0⋅10-7	Fetal megacystis	3.0⋅10-12	Cardiomyopathy, Hypertrophic, Familial	2.6⋅10-4	Malignant neoplasm of prostate
	4.3⋅10-12	Distal Muscular Dystrophies	1.6⋅10-10	Hereditary Connective Tissue Disorder			1.1⋅10-6	Decreased peristalsis	7.5⋅10-7	Muscular Dystrophies, Limb-Girdle	2.6⋅10-4	Premature tooth eruption
	1.3⋅10-8	Muscular Dystrophies, Limb-Girdle	1.5⋅10-11	Ehlers-Danlos Syndrome			3.2⋅10-6	Visceral Myopathy			2.9⋅10-4	Abnormality of bone marrow cell morphology
Pfam	2.3⋅10-5	Popeye protein conserved region	2.7⋅10-18	Collagen triple helix repeat (20 copies)			3.4⋅10-5	Calponin family repeat	2.4⋅10-5	Fibronectin type III domain	2.0⋅10-4	Laminin Domain II
	3.1⋅10-5	Hsp20/alpha crystallin family	1.4⋅10-8	Fibrillar collagen C-terminal domain			3.4⋅10-5	LIM domain	2.4⋅10-5	Immunoglobulin I-set domain	2.0⋅10-4	Laminin Domain I
	1.9⋅10-3	Tropomyosin					2.9⋅10-4	Actin	4.2⋅10-5	Xin repeat	3.7⋅10-4	Laminin B (Domain IV)
HGCA2.0 Link	https://www.michalopoulos.net/hgca2.0/trees/GeneDescription.php?gene=ENSG00000171714&nodes=14		https://www.michalopoulos.net/hgca2.0/trees/GeneDescription.php?gene=ENSG00000142173&nodes=6		https://www.michalopoulos.net/hgca2.0/trees/GeneDescription.php?gene=ENSG00000173402&nodes=6		https://www.michalopoulos.net/hgca2.0/trees/GeneDescription.php?gene=ENSG00000072163&nodes=5		https://www.michalopoulos.net/hgca2.0/trees/GeneDescription.php?gene=ENSG00000173991&nodes=20		https://www.michalopoulos.net/hgca2.0/trees/GeneDescription.php?gene=ENSG00000160789&nodes=5
