# Supplementary material for: HGCA2.0: An RNA-Seq Based Webtool for Gene Coexpression Analysis in Homo sapiens
Source: Cells. 2023 Jan 21;12(3):388. doi: 10.3390/cells12030388 (PMC9913097; doi:10.3390/cells12030388)
Supplement: Supplementary file 1 [file cells-12-00388-s001.zip › Supplementary Table S5.xlsx]

## Sheet: Φύλλο1
Gene	Tool	Mapped Genes	Edges	Expected Edges	Average Node Degree	Avg. Local Clustering Coefficient	PPI enrichment p-value	Biological Process Term	Biological Process FDR p-value	KEGG Term	KEGG FDR p-value	Network Ranking	Term Enrichment Ranking
C1orf68	HGCA2.0	20	57	0	5.7	0.584	< 1.0e-16	Keratinization	8.85e-17	N/A	N/A	2	1
	COXPRESdb		54	0	5.4	0.632	< 1.0e-16	Keratinization	1.17e-14	N/A	N/A	2	3
	GeneFriends (SRA)		0	0	0	0	1	N/A	N/A	N/A	N/A	5	5.5
	GeneFriends (GTEx)		52	0	5.2	0.563	< 1.0e-16	Skin development	6.77e-16	N/A	N/A	2	2
	ARCHS4		N/A	N/A	N/A	N/A	N/A	N/A	N/A	N/A	N/A	6	5.5
	SEEK		1	0	0.1	0.1	0.00776	Keratinization	8.51e-09	N/A	N/A	4	4
CSHL1	HGCA2.0	17	23	0	2.71	0.585	< 1.0e-16	Response to growth hormone	3.62e-11	Neuroactive ligand-receptor interaction	1.28e-15	1	1
	COXPRESdb		6	0	0.706	0.235	1.67e-11	Growth hormone receptor signaling pathway	1.74e-07	JAK-STAT signaling pathway	7.66e-05	2	2
	GeneFriends (SRA)		1	0	0.118	0.118	0.11	N/A	N/A	N/A	N/A	6	6
	GeneFriends (GTEx)		4	0	0.471	0.294	3.88e-08	Response to growth hormone	2.44e-06	Growth hormone synthesis, secretion and action	1.76e-05	3	3
	ARCHS4		3	0	0.353	0.176	5.56e-08	Growth hormone receptor signaling pathway	5.25e-05	Growth hormone synthesis, secretion and action	0.0494	4	5
	SEEK		3	0	0.353	0.176	7.24e-07	Growth hormone receptor signaling pathway	5.25e-05	Growth hormone synthesis, secretion and action	0.0307	5	4
HLA-DMA	HGCA2.0	20	58	1	5.8	0.7	< 1.0e-16	Adaptive immune response	3.69e-19	Antigen processing and presentation	1.64e-17	3	3
	COXPRESdb		75	1	7.5	0.63	< 1.0e-16	Antigen processing and presentation of exogenous peptide antigen via mhc class ii	3.59e-19	Antigen processing and presentation	1.23e-30	3	1.5
	GeneFriends (SRA)		0	0	0	0	1	N/A	N/A	N/A	N/A	6	6
	GeneFriends (GTEx)		44	0	4.4	0.489	< 1.0e-16	Adaptive immune response	5.36e-17	Antigen processing and presentation	1.64e-17	3	4
	ARCHS4		36	1	3.6	0.461	< 1.0e-16	Antigen processing and presentation of exogenous peptide antigen via mhc class ii	5.29e-12	Antigen processing and presentation	8.11e-13	3	5
	SEEK		84	1	8.4	0.674	< 1.0e-16	Antigen processing and presentation of exogenous peptide antigen via mhc class ii	6.36e-23	Antigen processing and presentation	1.63e-22	3	1.5
HSP90AA1	HGCA2.0	18	54	2	6	0.676	< 1.0e-16	Protein folding	4.76e-18	Estrogen signaling pathway	0.0022	3	3
	COXPRESdb		77	3	8.56	0.748	< 1.0e-16	Protein folding	1.99e-20	Antigen processing and presentation	1.21e-06	3	1.5
	GeneFriends (SRA)		31	2	3.44	0.584	< 1.0e-16	Protein folding	1.31e-13	Protein processing in endoplasmic reticulum	0.005	3	4
	GeneFriends (GTEx)		70	2	7.78	0.697	< 1.0e-16	Protein folding	4.76e-18	Protein processing in endoplasmic reticulum	3.51e-08	3	1.5
	ARCHS4		27	3	3	0.476	1.11e-16	Protein folding	1.5e-09	N/A	N/A	3	5
	SEEK		3	1	0.333	0.167	0.107	N/A	N/A	N/A	N/A	6	6
HSP90B1	HGCA2.0	38	79	2	4.16	0.534	< 1.0e-16	Response to endoplasmic reticulum stress	2.63e-16	Protein processing in endoplasmic reticulum	1.18e-26	3.5	5
	COXPRESdb		139	3	7.32	0.623	< 1.0e-16	Response to endoplasmic reticulum stress	1.19e-21	Protein processing in endoplasmic reticulum	4.38e-35	3.5	1
	GeneFriends (SRA)		88	2	4.63	0.484	< 1.0e-16	Response to endoplasmic reticulum stress	5.83e-13	Protein processing in endoplasmic reticulum	1.18e-26	3.5	2.5
	GeneFriends (GTEx)		108	3	5.68	0.645	< 1.0e-16	Protein folding	9.5e-16	Protein processing in endoplasmic reticulum	1.07e-28	3.5	2.5
	ARCHS4		77	7	4.05	0.529	< 1.0e-16	Protein folding	2.47e-19	Protein processing in endoplasmic reticulum	4.49e-17	3.5	5
	SEEK		42	3	2.21	0.444	< 1.0e-16	Response to endoplasmic reticulum stress	8.45e-10	Protein processing in endoplasmic reticulum	6.64e-19	3.5	5
MT1M	HGCA2.0	13	0	0	0	0	1	Detoxification of copper ion	7.99e-09	Mineral absorption	1.24e-07	4.5	4
	COXPRESdb		0	0	0	0	1	Detoxification of inorganic compound	8.56e-24	Mineral absorption	4.58e-15	4.5	1
	GeneFriends (SRA)		1	0	0.154	0.154	0.00722	N/A	N/A	N/A	N/A	1	6
	GeneFriends (GTEx)		0	0	0	0	1	Cellular zinc ion homeostasis	2.98e-07	Mineral absorption	2.14e-05	4.5	5
	ARCHS4		1	0	0.154	0.154	0.0289	Detoxification of copper ion	1.09e-11	Mineral absorption	1.24e-07	2	3
	SEEK		0	0	0	0	1	Detoxification of copper ion	9.86e-18	Mineral absorption	5.43e-10	4.5	2
NLRC5	HGCA2.0	26	37	2	2.85	0.48	< 1.0e-16	Interspecies interaction between organisms	1.67e-20	Human cytomegalovirus infection	5.67e-11	3	1
	COXPRESdb		36	2	2.77	0.479	< 1.0e-16	Antigen processing and presentation of exogenous peptide antigen via mhc class i, tap-dependent	8.82e-14	Antigen processing and presentation	1.14e-09	3	2
	GeneFriends (SRA)		9	1	0.692	0.269	4.04e-06	Actin filament-based process	8.05e-07	Tight junction	0.00068	6	6
	GeneFriends (GTEx)		20	1	1.54	0.256	< 1.0e-16	Antigen processing and presentation of endogenous peptide antigen	4.99e-09	Antigen processing and presentation	1.12e-07	3	4
	ARCHS4		35	1	2.69	0.532	< 1.0e-16	Antigen processing and presentation of exogenous peptide antigen via mhc class i, tap-dependent	9.57e-11	Antigen processing and presentation	1.14e-09	3	4
	SEEK		27	1	2.08	0.421	< 1.0e-16	Immune system process	2.31e-12	Antigen processing and presentation	1.12e-07	3	4
NR3C1	HGCA2.0	27	4	2	0.296	0.0741	0.0736	N/A	N/A	N/A	N/A	4	6
	COXPRESdb		5	2	0.37	0.222	0.0469	Nucleoplasm	0.003	N/A	N/A	3	4
	GeneFriends (SRA)		4	1	0.296	0.185	0.0398	mRNA processing	0.00011	N/A	N/A	2	2
	GeneFriends (GTEx)		4	2	0.296	0.148	0.111	Nuclear body	4.94e-06	N/A	N/A	5	1
	ARCHS4		6	1	0.444	0.222	0.000417	Immune response	0.0006	N/A	N/A	1	3
	SEEK		4	3	0.296	0.148	0.454	Nucleoplasm	0.0185	NOD-like receptor signaling pathway	0.033	6	5
NRP1	HGCA2.0	30	9	0	0.6	0.296	3.46e-10	Vasculature development	5.2e-17	VEGFA-VEGFR2 signaling pathway	0.0022	1.5	1.5
	COXPRESdb		15	2	1	0.274	2.2e-09	Regulation of cell migration	2.04e-06	N/A	N/A	3	3
	GeneFriends (SRA)		1	0	0.0667	0.0667	0.388	Vesicle	0.0161	N/A	N/A	6	6
	GeneFriends (GTEx)		7	1	0.467	0.0667	6.33e-05	Growth factor binding	0.0072	Relaxin signaling pathway	0.0158	4	5
	ARCHS4		4	1	0.267	0.1	0.00689	Cell adhesion	0.00085	Focal adhesion	0.0044	5	4
	SEEK		14	1	0.933	0.278	2.99e-10	Extracellular matrix organization	1.83e-11	Focal adhesion	2.1e-07	1.5	1.5
OR1D2	HGCA2.0	152	1	0	0.0132	0.0132	0.0411	Detection of chemical stimulus involved in sensory perception	1.54e-169	Olfactory transduction	5.43e-170	4	1
	COXPRESdb	152	7	1	0.0921	0.0921	0.000333	G protein-coupled receptor signaling pathway	5.49e-09	Olfactory transduction	2.76e-06	3	4
	GeneFriends (SRA)	152	10	5	0.132	0.105	0.0505	snRNA 3-end processing	0.00015	N/A	N/A	5	6
	GeneFriends (GTEx)	152	17	0	0.224	0.158	< 1.0e-16	Sexual reproduction	1.52e-18	N/A	N/A	1	5
	ARCHS4	73	0	0	0	0	1	Multicellular organismal process	2.01e-18	Olfactory transduction	1.14e-89	6	2
	SEEK	152	16	2	0.211	0.138	2.87e-10	G protein-coupled receptor signaling pathway	4.98e-19	Neuroactive ligand-receptor interaction	1.32e-11	2	3
RPL11	HGCA2.0	25	300	30	24	1	< 1.0e-16	SRP-dependent cotranslational protein targeting to membrane	5.32e-53	Ribosome	1.26e-51	3.5	1.5
	COXPRESdb		300	25	24	1	< 1.0e-16	SRP-dependent cotranslational protein targeting to membrane	5.32e-53	Ribosome	3.96e-48	3.5	3
	GeneFriends (SRA)		289	26	23.1	0.979	< 1.0e-16	SRP-dependent cotranslational protein targeting to membrane	4.17e-46	Ribosome	6e-45	3.5	5
	GeneFriends (GTEx)		300	30	24	1	< 1.0e-16	SRP-dependent cotranslational protein targeting to membrane	5.32e-53	Ribosome	1.26e-51	3.5	1.5
	ARCHS4		293	28	23.4	0.983	< 1.0e-16	SRP-dependent cotranslational protein targeting to membrane	2.14e-49	Ribosome	3.96e-48	3.5	4
	SEEK		207	28	16.6	0.843	< 1.0e-16	Viral gene expression	2.11e-37	Ribosome	3.41e-31	3.5	6
STAT1	HGCA2.0	24	85	1	7.08	0.699	< 1.0e-16	Defense response to virus	1.26e-26	Influenza A	1.09e-10	3	1
	COXPRESdb		94	2	7.83	0.705	< 1.0e-16	Defense response to virus	2.76e-24	Measles	2.68e-13	3	2
	GeneFriends (SRA)		23	1	1.92	0.434	< 1.0e-16	Defense response to virus	6.62e-14	Measles	0.00025	3	4
	GeneFriends (GTEx)		18	1	1.5	0.421	1.07e-14	Defense response to virus	3.36e-08	Measles	1.75e-09	6	6
	ARCHS4		37	1	3.08	0.583	< 1.0e-16	Defense response to virus	7.64e-20	Influenza A	1.09e-10	3	3
	SEEK		29	1	2.42	0.486	< 1.0e-16	Defense response to virus	7.03e-14	Interferon Signaling	3.13e-09	3	5
TMPRSS2	HGCA2.0	28	2	0	0.143	0.143	0.0362	Cell-cell junction assembly	0.00047	N/A	N/A	4	3
	COXPRESdb		7	0	0.5	0.274	1.83e-09	Calcium-independent cell-cell adhesion via plasma membrane cell-adhesion molecules	0.00035	Tight junction	3.17e-05	1	1
	GeneFriends (SRA)		1	0	0.0714	0.0714	0.171	N/A	N/A	N/A	N/A	5	5.5
	GeneFriends (GTEx)		3	0	0.214	0.214	2.03e-05	N/A	N/A	N/A	N/A	3	5.5
	ARCHS4		1	0	0.0714	0.0714	0.194	Bicellular tight junction assembly	0.0172	N/A	N/A	6	4
	SEEK		5	0	0.357	0.286	1.81e-07	Lung epithelial cell differentiation	0.00019	N/A	N/A	2	2
